# Supplementary material for: Two models of inescapable stress increase tph2 mRNA expression in the anxiety-related dorsomedial part of the dorsal raphe nucleus
Source: Neurobiol Stress. 2018 Jan 17;8:68–81. doi: 10.1016/j.ynstr.2018.01.003 (PMC5842308; doi:10.1016/j.ynstr.2018.01.003)
Supplement: Data profile [file mmc1.xml]

<?xml version="1.0" encoding="UTF-8" standalone="no"?><data:data><datasets><author>christopher.lowry@colorado.edu</author><type>0</type><dataset><value>1</value><reason>Data will be made available on request</reason><comments/></dataset></datasets></data:data>
